# Supplementary material for: Anti-Melanogenic Activity of Ethanolic Extract from Garcinia atroviridis Fruits Using In Vitro Experiments, Network Pharmacology, Molecular Docking, and Molecular Dynamics Simulation
Source: Antioxidants (Basel). 2024 Jun 12;13(6):713. doi: 10.3390/antiox13060713 (PMC11200473; doi:10.3390/antiox13060713)
Supplement: Supplementary file 1 [file antioxidants-13-00713-s001.zip]

Archive with 1 entries (1 files):
- antioxidants-3030798-supplementary.pdf
